# Supplementary material for: Predictors of Adverse Pregnancy Outcomes in Pregnant Women Living with Obesity: A Systematic Review
Source: Int J Environ Res Public Health. 2022 Feb 12;19(4):2063. doi: 10.3390/ijerph19042063 (PMC8872310; doi:10.3390/ijerph19042063)
Supplement: Supplementary file 1 [file ijerph-19-02063-s001.zip]

Archive with 1 entries (1 files):
- ijerph-1546324-supplementary.pdf
